# Supplementary material for: Structure of the Calvin-Benson-Bassham sedoheptulose-1,7-bisphosphatase from the model microalga Chlamydomonas reinhardtii
Source: eLife. 2025 Apr 1;12:RP87196. doi: 10.7554/eLife.87196 (PMC11961124; doi:10.7554/eLife.87196)
Supplement: Figure 6—source data 1. [file elife-87196-fig6-data1.zip]

Archive with 5 entries (4 files):
- Figure6-SourceData1/
- Figure6-SourceData1/wb-2-uncropped.tif
- __MACOSX/Figure6-SourceData1/._wb-2-uncropped.tif
- Figure6-SourceData1/wb-1-uncropped.tif
- __MACOSX/Figure6-SourceData1/._wb-1-uncropped.tif
